# Supplementary material for: Determinants of life satisfaction among Ghanaians aged 15 to 49 years: A further analysis of the 2017/2018 Multiple Cluster Indicator Survey
Source: PLoS One. 2022 Jan 21;17(1):e0261164. doi: 10.1371/journal.pone.0261164 (PMC8782464; doi:10.1371/journal.pone.0261164)
Supplement: S2 File — Stata do-file containing the commands used to run the statistical analyses. (DO) [file pone.0261164.s005.do]

log using life satisfaction

***Original Variable inspection
label list HL4 windex5 insurance elevel HH7 HH6 LS2 MSTATUS WAGE CM11
tab1 HL4 windex5 insurance elevel HH7 HH6 LS2 MSTATUS WAGE CM11

*****Generating new variable

**wealth index
windex5
tab windex5
label list windex5
br windex5
recode windex5 (1=1 Poorest) (2=2 Second) (3=3 Middle) (4=4 Fourth) (5=5 Richest) (0=.), gen (HWI)
tab HWI
label list HWI

**Education
elevel
tab elevel
label list elevel
recode elevel (0=0 "Pre-primary or none") (1=1 Primary) (2=2 "JSS/JHS/Middle") (3=3 "SSS/SHS/Secondary") (4=4 "Higher") (9=.), gen(Education)
tab Education
label list Education

**Life satisfaction**
LS2
tab LS2
label list LS2
recode LS2 (0=0 0) (1=1 1) (2=2 2) (3=3 3) (4=4 4) (5=5 5) (6=6 6) (7=7 7) (8=8 8) (9=9 9) (10=10 10) (99=.), gen (Lifestat1)
tab Lifestat1
label list Lifestat1
recode Lifestat1 (0/4=0 "Suffering") (5/6=1 "Struggling") (7/10=2 "Thriving"), gen (Lifestat2)
tab Lifestat2
label list Lifestat2
recode Lifestat2 (0/1=0 Low) (2=1 High), gen (Lifestat3)
tab Lifestat3
label list Lifestat3


***Parity***
CM11
tab CM11
label list CM11
recode CM11 (0=0 None) (1=1 "One Child") (2=2 "Two children") (3=3 "Three children") (4/20=4 "4+"), gen (Parity)
tab Parity
label list Parity


****descriptive full model
tab1 HL4 HWI insurance Education HH7 HH6 Lifestat1 Lifestat2 Lifestat3 MSTATUS WAGE Lost_child Alcohol
tab HL4 [iw=weight]
tab HWI [iw=weight]
tab insurance [iw=weight]
tab Education [iw=weight]
tab HH7  [iw=weight]
tab HH6  [iw=weight]
tab Lifestat2 [iw=weight]
svy: tab Lifestat2, ci percent
svy: tab HL4 Lifestat2, ci percent row
tab MSTATUS  [iw=weight]
tab WAGE [iw=wmweight]
tab Parity [iw=weight]
tab Parity HL4 [iw=weight], column
***descriptive for men
tab HWI if HL4==1 [iw=weight]
tab insurance if HL4==1 [iw=weight]
tab Education if HL4==1 [iw=weight]
tab HH7 if HL4==1 [iw=weight]
tab HH6 if HL4==1 [iw=weight]
tab Lifestat2 if HL4==1 [iw=weight]
tab MSTATUS if HL4==1 [iw=weight]
tab WAGE if HL4==1 [iw=wmweight]


***descriptive for women
tab HWI if HL4==2 [iw=wmweight]
tab insurance if HL4==2 [iw=weight]
tab Education if HL4==2 [iw=weight]
tab HH7 if HL4==2 [iw=weight]
tab HH6 if HL4==2 [iw=weight]
tab Lifestat2 if HL4==2 [iw=weight]
tab MSTATUS if HL4==2 [iw=weight]
tab WAGE if HL4==2 [iw=wmweight]


***survey setting the data for analyses
svyset PSU [pweight=weight], strata(stratum) vce(linearized) singleunit(centered)

***crude ordered for full model***
svy: oprobit Lifestat1 i.HL4        
***This saves the model into the system as model2
eststo modela
svy: oprobit Lifestat1 b7.WAGE
***This saves the model into the system as model2
eststo modelb
svy: oprobit Lifestat1 i.Education 
***This saves the model into the system as model2
eststo modelc
svy: oprobit Lifestat1 b2.MSTATUS
***This saves the model into the system as model2
eststo modeld
svy: oprobit Lifestat1 i.Parity
***This saves the model into the system as model2
eststo modele
svy: oprobit Lifestat1  b2.insurance
***This saves the model into the system as model2
eststo modelf
svy: oprobit Lifestat1 i.HWI
***This saves the model into the system as model2
eststo modelg
svy: oprobit Lifestat1 b2.HH6
***This saves the model into the system as model2
eststo modelh
svy: oprobit Lifestat1 i.HH7
***This saves the model into the system as model2
eststo modeli
**this prepares the table for your viewing
esttab modela modelb modelc modeld modele modelf modelg modelh modeli, eform ci pr2 nogaps
***printing
esttab modela modelb modelc modeld modele modelf modelg modelh modeli using "Tablecrudeall.rtf", eform ci pr2 nogaps

***crude ordered for male model***
svy: oprobit Lifestat1 b7.WAGE if HL4==1 
***This saves the model into the system as model2
eststo modelk
svy: oprobit Lifestat1 i.Education if HL4==1
***This saves the model into the system as model2
eststo modell
svy: oprobit Lifestat1 b2.MSTATUS if HL4==1 
***This saves the model into the system as model2
eststo modelm
svy: oprobit Lifestat1 i.Parity if HL4==1
***This saves the model into the system as model2
eststo modeln
svy: oprobit Lifestat1 b2.insurance if HL4==1
***This saves the model into the system as model2
eststo modelo
svy: oprobit Lifestat1 i.HWI if HL4==1
***This saves the model into the system as model2
eststo modelp
svy: oprobit Lifestat1 b2.HH6 if HL4==1
***This saves the model into the system as model2
eststo modelq
svy: oprobit Lifestat1 i.HH7 if HL4==1
***This saves the model into the system as model2
eststo modelr

**this prepares the table for your viewing
esttab modelk modell modelm modeln modelo modelp modelq modelr, eform ci pr2 nogaps
***printing
esttab modelk modell modelm modeln modelo modelp modelq modelr using "Tablecrudemale.rtf", eform ci pr2 nogaps


***crude ordered for female model***
svy: oprobit Lifestat1 b7.WAGE if HL4==2 
***This saves the model into the system as model
eststo modelu
svy: oprobit Lifestat1 i.Education if HL4==2
***This saves the model into the system as model
eststo modelv
svy: oprobit Lifestat1 b2.MSTATUS if HL4==2
***This saves the model into the system as model2
eststo modelw
svy: oprobit Lifestat1 i.Parity if HL4==2 
***This saves the model into the system as model
eststo modelx
svy: oprobit Lifestat1 b2.insurance if HL4==2
***This saves the model into the system as model
eststo modely
svy: oprobit Lifestat1 i.HWI if HL4==2
***This saves the model into the system as model
eststo modelz
svy: oprobit Lifestat1 b2.HH6 if HL4==2
***This saves the model into the system as model
eststo modelza
svy: oprobit Lifestat1 i.HH7 if HL4==2
***This saves the model into the system as model
eststo modelzb

**this prepares the table for your viewing
esttab modelu modelv modelw modelx modely modelz modelza modelzb, ci pr2 nogaps
***printing
esttab modelu modelv modelw modelx modely modelz modelza modelzb modelzc using "Tablecrude1female.rtf", ci pr2 nogaps

***all crude models for viewing
esttab modela modelb modelc modeld modele modelf modedg modelh modeli modelj modelk modell modelm modeln modelo modelp modelq modelr models, ci pr2 nogaps


***adjusted ordered probit of life satisfaction full model***
svy: oprobit Lifestat1 i.HL4 b7.WAGE i.Education b2.MSTATUS i.Parity b2.insurance i.HWI b2.HH6 i.HH7, baselevel
***This saves the model into the system as model***
eststo model1

****margins and margins plot
quietly margins WAGE, over (HL4) predict(outcome(10))
marginsplot
quietly margins Education, over (HL4) predict(outcome(10))
marginsplot
quietly margins HWI, over (HL4) predict(outcome(10))
marginsplot
quietly margins MSTATUS, over (HL4) predict(outcome(10))
marginsplot
***adjusted ordered probit of life satisfaction male model***
svy: oprobit Lifestat1 b7.WAGE i.Education b2.MSTATUS i.Parity b2.insurance i.HWI b2.HH6 i.HH7 if HL4==1, baselevel
***This saves the model into the system as model
eststo model2
margins WAGE Education MSTATUS Parity insurance HWI HH6 HH7, predict (outcome(0))
margins WAGE Education MSTATUS Parity insurance HWI HH6 HH7, predict (outcome(5))
margins WAGE Education MSTATUS Parity insurance HWI HH6 HH7, predict (outcome(10))

***adjusted ordered probit of life satisfaction female model***
svy: oprobit Lifestat1 b7.WAGE i.Education b2.MSTATUS i.Parity b2.insurance i.HWI b2.HH6 i.HH7 if HL4==2, baselevel
***This saves the model into the system as model
eststo model3
margins WAGE Education MSTATUS Parity insurance HWI HH6 HH7, predict (outcome(0))
margins WAGE Education MSTATUS Parity insurance HWI HH6 HH7, predict (outcome(5))
margins WAGE Education MSTATUS Parity insurance HWI HH6 HH7, predict (outcome(10))


**this prepares the table for your viewing
esttab model1 model2 model3,ci pr2 nogaps
***printing
esttab model1 model2 model3 using "Adjusted.rtf", ci pr2 nogaps
